# Supplementary material for: Determinants of Smoking Cessation Outcomes and Reasons for Relapse in Patients Admitted to a Smoking Cessation Outpatient Clinic in Turkey
Source: Int J Environ Res Public Health. 2024 Mar 7;21(3):310. doi: 10.3390/ijerph21030310 (PMC10970556; doi:10.3390/ijerph21030310)
Supplement: Supplementary file 1 [file ijerph-21-00310-s001.zip]

Archive with 1 entries (1 files):
- ijerph-2823670-supplementary.pdf
